# Supplementary material for: The Usefulness of Basic Laboratory Analyses in Diagnostics of Inherited Metabolic Diseases in Children
Source: Diagnostics (Basel). 2025 Nov 5;15(21):2806. doi: 10.3390/diagnostics15212806 (PMC12610540; doi:10.3390/diagnostics15212806)
Supplement: Supplementary file 1 [file diagnostics-15-02806-s001.zip]

Archive with 7 entries (7 files):
- Suppl_Table_S1.pdf
- Suppl_Table_S2.pdf
- Suppl_Table_S3.pdf
- Suppl_Table_S4.pdf
- Suppl_Table_S5.pdf
- Suppl_Table_S6.pdf
- Suppl_Figure_S1.jpg
